# Supplementary material for: Evaluation of Myocilin Variant Protein Structures Modeled by AlphaFold2
Source: Biomolecules. 2023 Dec 21;14(1):14. doi: 10.3390/biom14010014 (PMC10813463; doi:10.3390/biom14010014)
Supplement: Supplementary file 1 [file biomolecules-14-00014-s001.zip]

Archive with 1 entries (1 files):
- biomolecules-2636549-supplementary-conversion.pdf
